# Supplementary material for: Characterization of Perinatal Stem Cell Spheroids for the Development of Cell Therapy Strategy
Source: Bioengineering (Basel). 2023 Feb 2;10(2):189. doi: 10.3390/bioengineering10020189 (PMC9952228; doi:10.3390/bioengineering10020189)
Supplement: Supplementary file 1 [file bioengineering-10-00189-s001.zip]

Archive with 4 entries (4 files):
- Figure_S1.pdf
- Video_S1_merge.mp4
- Video_S2_red.mp4
- Video_S3_green.mp4
